# Supplementary material for: Transoral Robotic Cleft Palate Surgery: Communication-Related Outcomes and Feasibility
Source: Sensors (Basel). 2026 Jul 7;26(13):4308. doi: 10.3390/s26134308 (PMC13364295; doi:10.3390/s26134308)
Supplement: Supplementary file 1 [file sensors-26-04308-s001.zip]

Archive with 1 entries (1 files):
- sensors-4331713-supplementary.pdf
